# Supplementary material for: Social stigmatisation among COVID-19 patients: addressing a potential source of COVID-19 transmission to healthcare staff in cardiac emergency and cardiac care units
Source: BJPsych Int. 2020 Aug 24:1–2. doi: 10.1192/bji.2020.44 (PMC7533478; doi:10.1192/bji.2020.44)
Supplement: Supplementary file 1 [file bjisup.zip]

Archive with 2 entries (2 files):
- S2056474020000446sup001.pdf
- S2056474020000446sup002.pdf
